# Supplementary material for: Relationship between no-visitation policy and the development of delirium in patients admitted to the intensive care unit
Source: PLoS One. 2022 Mar 9;17(3):e0265082. doi: 10.1371/journal.pone.0265082 (PMC8906646; doi:10.1371/journal.pone.0265082)
Supplement: S1 Data — (XLSX) [file pone.0265082.s005.xlsx]

## Sheet: Sheet1
ID	No visitation policy	development of delirium	time_to_delirium	the number of visits per patient
1	1	1	2	0
2	1	1	3	12
3	1	0	10	1
4	1	0	4	0
5	1	0	5	1
6	1	1	3	0
7	1	1	3	1
8	1	1	2	1
9	1	0	3	1
10	1	0	3	0
11	1	0	5	0
12	1	1	4	0
13	1	0	4	0
14	1	1	6	0
15	1	1	9	5
16	1	1	1	0
17	1	1	2	0
18	1	0	5	0
19	1	0	5	0
20	1	1	1	0
21	1	0	7	0
22	1	0	4	0
23	1	0	4	0
24	1	1	2	0
25	1	0	7	1
26	1	1	4	1
27	1	0	4	0
28	1	0	4	0
29	1	1	1	0
30	1	1	2	0
31	1	0	10	0
32	1	0	3	0
33	1	1	5	0
34	1	0	3	0
35	1	1	5	1
36	1	0	7	0
37	1	1	2	0
38	1	1	1	0
39	1	1	1	4
40	1	1	2	0
41	1	1	2	0
42	1	0	6	0
43	1	1	2	0
44	1	1	2	0
45	1	0	4	0
46	1	1	3	0
47	1	0	10	0
48	1	0	5	0
49	1	1	6	0
50	1	1	3	0
51	1	0	4	0
52	1	0	3	0
53	1	1	3	0
54	1	0	4	0
55	1	0	6	0
56	1	0	4	0
57	1	1	4	0
58	1	1	2	0
59	1	0	4	0
60	1	1	1	0
61	1	1	2	0
62	1	1	2	0
63	1	0	6	0
64	1	1	1	0
65	1	1	1	0
66	1	1	3	0
67	1	1	2	0
68	1	1	6	1
69	1	0	5	0
70	1	1	2	0
71	1	1	2	0
72	1	1	1	1
73	1	1	2	0
74	1	1	2	0
75	1	1	2	1
76	1	1	2	1
77	1	1	2	1
78	1	1	1	1
79	1	0	5	0
80	1	1	3	0
81	1	0	3	0
82	1	0	4	0
83	1	1	1	0
84	1	1	3	0
85	1	1	3	0
86	1	1	1	0
87	1	1	1	0
88	1	1	2	0
89	1	1	2	0
90	1	1	2	1
91	1	1	2	0
92	1	1	2	0
93	1	1	9	1
94	1	1	3	0
95	1	1	5	0
96	1	0	5	0
97	1	1	2	0
98	1	1	1	0
99	1	0	5	0
100	1	1	1	0
101	0	0	4	0
102	0	1	1	9
103	0	1	2	1
104	0	1	2	6
105	0	1	2	4
106	0	1	1	6
107	0	0	3	5
108	0	0	9	5
109	0	1	3	4
110	0	0	3	6
111	0	1	3	2
112	0	1	1	3
113	0	0	6	2
114	0	0	4	3
115	0	1	4	2
116	0	0	4	6
117	0	1	1	6
118	0	1	3	3
119	0	1	2	6
120	0	1	2	4
121	0	1	6	5
122	0	1	2	3
123	0	1	2	8
124	0	1	2	7
125	0	1	2	4
126	0	1	4	6
127	0	1	4	3
128	0	0	3	0
129	0	0	3	2
130	0	0	4	2
131	0	1	4	4
132	0	0	4	2
133	0	1	4	0
134	0	1	3	4
135	0	0	7	3
136	0	1	2	8
137	0	1	6	15
138	0	1	4	5
139	0	0	3	1
140	0	1	1	1
141	0	1	2	3
142	0	1	2	6
143	0	0	6	3
144	0	1	2	3
145	0	1	3	4
146	0	0	6	3
147	0	0	3	1
148	0	1	1	12
149	0	1	4	4
150	0	0	4	2
151	0	0	7	6
152	0	0	4	2
153	0	1	2	7
154	0	1	3	8
155	0	0	5	3
156	0	1	1	2
157	0	0	5	1
158	0	0	3	1
159	0	1	1	3
160	0	1	2	1
161	0	1	2	24
162	0	0	5	5
163	0	0	6	2
164	0	0	8	3
165	0	1	1	11
166	0	0	5	5
167	0	1	2	4
168	0	1	2	0
169	0	0	4	2
170	0	1	2	0
171	0	1	4	1
172	0	0	5	4
173	0	1	4	13
174	0	1	2	0
175	0	1	2	9
176	0	1	2	8
177	0	0	6	0
178	0	1	2	13
179	0	0	4	1
180	0	1	1	11
181	0	1	14	18
182	0	0	4	6
183	0	1	2	8
184	0	0	6	3
185	0	0	3	3
186	0	1	2	2
187	0	1	2	8
188	0	0	6	2
189	0	1	1	3
190	0	1	2	3
191	0	0	6	5
192	0	0	4	4
193	0	1	9	0
194	0	1	5	12
195	0	0	4	2
196	0	0	6	6
197	0	0	3	6
198	0	1	2	6
199	0	0	7	5
200	0	0	6	4
